# Supplementary material for: Microbial Art Fixation on Agar Plate: MicArt Fixation for Microbiology Teaching
Source: J Basic Microbiol. 2025 Mar 6;65(6):e70018. doi: 10.1002/jobm.70018 (PMC12134837; doi:10.1002/jobm.70018)
Supplement: Supplementary file 1 — Supporting information. [file JOBM-65-e70018-s001.xlsx]

## Sheet: Sayfa1
	1. HAFTA(1 week)																																				d
	ETİL ALKOL			Etil Alkol			GLUTERALDEHİT			FORMOL				GLİSERİN				FENOL			Fenol			TOLUEN		Toluen		KSİLEN			EPOKSİ
	0.02	0.037	1	0.02	0.037	1	0.01	0.025	1	0.01	%2.0	0.037	1	0.01	0.02	0.037	1	0.01	0.025	1	0.01	0.025	1	0.01	0.025	0.01	0.025	1	0.02	0.037	1
1 DK	3	1	1	3	1	1	1	2	3	2	2	2	1	2	2	2	2	1	1	2	2	1	2	2	2	2	2	2	2	2	2
5 DK	1	3	2	2	3	2	3	1	3	2	2	2	1	2	2	2	2	1	1	3	3	2	3	1	2	1	2	3	2	3	2
10 DK	1	2	3	1	2	3	2	2	3	2	2	2	1	2	2	2	2	1	1	2	2	2	2	1	1	1	3	2	2	3	2
	2.HAFTA (2 week)
	ETİL ALKOL						GLUTERALDEHİT			FORMOL				GLİSERİN				FENOL						TOLUEN				KSİLEN			EPOKSİ
	0.02	0.037	1				0.01	0.025	1	0.01	%2.0	0.037	1	0.01	0.02	0.037	1	0.01	0.025	1				0.01	0.025			1	0.02	0.037	1
1 DK	3	1	1	3	1	1	1	2	3	2	2	2	1	2	3	3	3	1	1	2	2	1	2	2	2	2	2	2	2	2	2
5 DK	1	3	2	1	3	2	3	1	3	2	2	2	1	3	2	3	2	1	1	3	3	2	3	1	2	1	2	3	2	3	2
10 DK	1	2	3	1	2	3	2	2	3	2	2	2	1	2	3	2	2	1	1	2	2	2	2	1	1	1	3	2	2	3	2
	1. AY (4 hafta)(4. week)
	ETİL ALKOL						GLUTERALDEHİT			FORMOL				GLİSERİN				FENOL						TOLUEN				KSİLEN			EPOKSİ				Lejant
	0.02	0.037	1				0.01	0.025	1	0.01	%2.0	0.037	1	0.01	0.02	0.037	1	0.01	0.025	1				0.01	0.025			1	0.02	0.037	1				Kısaltma	Anlamı
1 DK	3	1	1	3	1	1	1	2	3	3	1	1	1	1	1	3	3	1	2	3	2	1	2	2	2	2	2	3	1	2	2				F	FİKSE EDİLMİŞ GÖRÜNÜM		2
5 DK	1	2	2	1	2	2	3	1	3	1	3	2	1	3	3	3	3	2	2	2	3	2	3	1	2	1	2	2	2	3	2				XX	ÇOK İYİ FİKSE EDİLMİŞ-NET GÖRÜNÜM		1
10 DK	1	2	3	1	2	3	2	3	3	3	2	2	1	1	3	3	3	3	1	2	2	2	3	1	1	1	3	1	2	3	2				KONT	KONTAMİNE GÖRÜNÜM		3
																																			ERM	ERİMİŞ GÖRÜNÜM
	3. AY (03/04/2024) (12 hafta)(12.week)																																		SRM	SARARMIŞ GÖRÜNÜM-FİKSE
	ETİL ALKOL						GLUTERALDEHİT			FORMOL				GLİSERİN				FENOL						TOLUEN				KSİLEN			EPOKSİ				KR	KURUMUŞ
	0.02	0.037	1				0.01	0.025	1	0.01	%2.0	0.037	1	0.01	0.02	0.037	1	0.01	0.025	1	0.01			0.01	0.025			1	0.02	0.037	1
1 DK	3	1	1	3	1	1	1	2	3	3	1	1	1	1	1	3	3	1	2	3	1	1	2	2	2	2	2	3	1	2	2
5 DK	1	2	2	1	2	2	3	1	3	1	3	2	1	3	3	3	3	2	2	2	1	2	3	1	2	1	2	2	2	3	2
10 DK	1	2	3	1	2	3	2	2	3	3	2	2	1	1	3	3	3	3	1	2	1	2	3	1	1	1	3	1	2	3	2
	6. AY (05/06/2024) (24 hafta)(24.week)
	ETİL ALKOL						GLUTERALDEHİT			FORMOL				GLİSERİN				FENOL						TOLUEN				KSİLEN			EPOKSİ
	0.02	0.037	1				0.01	0.025	1	0.01	%2.0	0.037	1	0.01	0.02	0.037	1	0.01	0.025	1				0.01	0.025			1	0.02	0.037	1
1 DK	3	3	3	3	3	3	3	2	2	3	1	1	1	3	3	3	3	2	2	3	1	1	2	2	2	2	2	3	1	2	2
5 DK	1	3	1	1	3	1	2	2	3	1	3	2	1	3	3	3	3	2	2	2	1	2	3	1	2	1	2	3	2	3	2
10 DK	1	3	3	1	3	3	2	2	3	3	2	2	1	1	3	3	3	3	1	2	1	2	3	1	1	1	3	3	2	3	2
